# Supplementary material for: New Janus Tricyclic Laddersiloxanes: Synthesis, Characterization, and Reactivity
Source: Molecules. 2023 Jul 27;28(15):5699. doi: 10.3390/molecules28155699 (PMC10420224; doi:10.3390/molecules28155699)
Supplement: Supplementary file 1 [file molecules-28-05699-s001.zip]

Archive with 1 entries (1 files):
- molecules-2508063-supplementary-done.pdf
